# Supplementary material for: Identifying Sex Differences in Adverse Events Reported on Opioid Drugs in the FDA’s Adverse Event Reporting System (FAERS)
Source: Pharmaceuticals (Basel). 2026 Mar 25;19(4):526. doi: 10.3390/ph19040526 (PMC13118684; doi:10.3390/ph19040526)
Supplement: Supplementary file 1 [file pharmaceuticals-19-00526-s001.zip]

Archive with 3 entries (3 files):
- Supplementary Table S1_Opioids_names and synonyms.csv
- Supplementary Table S2_Opioids_Adverse Events in FAERS.csv
- Supplementry Table S3 Disparity.csv
