# Supplementary material for: Identifying Sex Differences in Adverse Events Reported on Opioid Drugs in the FDA’s Adverse Event Reporting System (FAERS)
Source: Pharmaceuticals (Basel). 2026 Mar 25;19(4):526. doi: 10.3390/ph19040526 (PMC13118684; doi:10.3390/ph19040526)
Supplement: Supplementary file 1 [file pharmaceuticals-19-00526-s001.zip › Supplementary Table S1_Opioids_names and synonyms.csv]

Supplementary Table S1: 30 opioid active ingredients and synonyms
Active Ingredient	Synonym
alfentanil	alfentanil|alfentanil hydrochloride
alvimopan	alvimopan|entereg
buprenorphine	belbuca|brixadi|buprenorphine|buprenorphine , naloxone|buprenorphine and naloxone|buprenorphine and naloxone sublingual film|buprenorphine hcl|buprenorphine hcl and naloxone hcl|buprenorphine hcl sl|buprenorphine hydrochloride|buprenorphine hydrochloride and naloxone hydrochloride|buprenorphine hydrochloride and naloxone hydrochloride dihydrate|buprenorphine hydrochloride sublingual|buprenorphine…
butorphanol	butorphanol|butorphanol tartrate
codeine	Ninjacof-XG|acetaminophen , codeine|acetaminophen and codeine|acetaminophen and codeine phosphate|acetaminophen and codeine; acetaminophen and codeine|acetaminophen with codeine|acetaminophen, codeine phosphate|ascomp with codeine|aspirin, carisoprodol, codeine|brompheniramine maleate, codeine phosphate, phenylephrine hydrochloride|brompheniramine, codeine, phenylephrine|butalbital, acetaminophen…
dihydrocodeine	acetaminophen , caffeine , dihydrocodeine|acetaminophen, caffeine, dihydrocodeine bitartrate|aspirin, caffeine, dihydrocodeine|dihydrocodeine bitartrate, acetaminophen and caffeine|synalgos-dc|trezix
fentanyl	abstral|actiq|fentanyl|fentanyl buccal|fentanyl citrate|fentanyl citrate, bupivacaine hcl|fentanyl nasal spray|fentanyl system|fentanyl transdermal|fentanyl transdermal system|fentanyl, bupivacaine|fentora|instanyl|lazanda|subsys|transmucosal fentanyl citrate
hydrocodone	hycet|hycodan|hydrocodone|hydrocodone , acetaminophen|hydrocodone , aspirin|hydrocodone , chlorpheniramine|hydrocodone , guaifenesin|hydrocodone , homatropine|hydrocodone , ibuprofen|hydrocodone /apap|hydrocodone acetaminophen|hydrocodone apap|hydrocodone bit/apap|hydrocodone bitartate and acetaminophen|hydrocodone bitartrate|hydrocodone bitartrate and acetaminophen|hydrocodone bitartrate and asp…
hydromorphone	dilaudid|exalgo|hydromorphone|hydromorphone hcl|hydromorphone hydrochloride
levorphanol	levorphanol|levorphanol tartrate
loperamide	acetaminophen, calcium carbonate, dextromethorphan hbr, guaifenesin, phenylephrine hcl, ibuprofen, loperamide hcl|acetaminophen, calcium carbonate, dextromethorphan, guaifenesin, phenylephrine, ibuprofen, loperamide|anti diarrheal|anti diarrheal and anti gas|anti diarrheal anti gas|anti diarrheal plus anti gas|anti-diarrheal|anti-diarrheal 24/7 for life by 7-eleven|anti-diarrheal, circle k|anti-d…
meperidine	demerol|meperidine|meperidine hcl|meperidine hydrochloride
methadone	diskets|methadone|methadone hydrochloride|methadone hydrochloride; methadose dispersible|methadone hydrocloride|methadone hydrocloride dye-free, sugar-free, unflavored|methadose|methadose; methadose sugar-free
methylnaltrexonebromide	methylnaltrexone bromide|methylnaltrexonebromide|relistor
morphine	avinza|duramorph|embeda|infumorph 200; infumorph 500|kadian|mitigo|morphine|morphine , naltrexone|morphine sulfate|morphine sulfate extended release|morphine sulfate extended release; morphine sulfate extended release|morphine sulfate extended-release|morphine sulfate; morphine sulfate|morphine tincture|ms contin|ms contin cr|opium tincture deodorized|paregoric
nalbuphine	nalbuphine|nalbuphine hci|nalbuphine hydrochloride
naldemedine	naldemedine|symproic
nalmefene	nalmefene|nalmefene hydrochloride|nalmefene hydrochloride injection|opvee|revex
naloxegol	movantik|naloxegol|naloxegol oxalate
naloxone	buprenorphine , naloxone|buprenorphine and naloxone|buprenorphine and naloxone sublingual film|buprenorphine hcl and naloxone hcl|buprenorphine hydrochloride and naloxone hydrochloride|buprenorphine hydrochloride and naloxone hydrochloride dihydrate|buprenorphine hydrochloride, naloxone hydrochloride|evzio(r) naloxone hcl|kloxxado|naloxone|naloxone hci|naloxone hcl|naloxone hydrochloride|naloxone…
naltrexone	addex-1000|contrave extended-release|embeda|morphine , naltrexone|naltrexone|naltrexone , bupropion|naltrexone hydrochloride|naltrexone hydrochloride and bupropion hydrochloride|vivitrol
oxycodone	endocet|endodan|ibuprofen and oxycodone hydrochloride|ibuprofen, oxycodone|nalocet|oxaydo|oxycodone|oxycodone , acetaminophen|oxycodone , aspirin|oxycodone ,naloxone|oxycodone and acetaminophe|oxycodone and acetaminophen|oxycodone and acetaminophen; oxycodone and acetaminophen tablets|oxycodone and acetaminophen; oxycodone hydrochloride|oxycodone and aspirin|oxycodone hcl|oxycodone hcl and acetam…
oxymorphone	opana|opana er|oxymorphone|oxymorphone hydrochloride
pentazocine	pentazocine , acetaminophen|pentazocine , naloxone|pentazocine and naloxone|pentazocine hcl and acetaminophen|pentazocine hcl and naloxone hcl|pentazocine hydrochloride and acetaminophen|pentazocine hydrochloride and naloxone hydrochloride
propoxyphene	darvon-n|propoxyphene|propoxyphene , acetaminophen|propoxyphene and acetaminophen|propoxyphene hydrochloride|propoxyphene napsylate|propoxyphene napsylate and acetaminophen|propoxyphene napsylate and acetominophen
remifentanil	remifentanil|remifentanil hydrochloride|ultiva
sufentanil	dsuvia|sufentanil|sufentanil citrate
tapentadol	nucynta|nucynta er|tapentadol|tapentadol hydrochloride
tramadol	celecoxib , tramadol|celecoxib and tramadol hydrochloride|conzip|durela|qdolo|ryzolt|seglentis|synapryn|theratramadol-60|theratramadol-90|tramadol|tramadol , acetaminophen|tramadol acetaminophen|tramadol er|tramadol hcl|tramadol hcl and acetaminophen|tramadol hcl er|tramadol hcl er; tramadol hydrochloride|tramadol hcl; tramadol hydrochloride|tramadol hydrochloride|tramadol hydrochloride and aceta…
benzhydrocodone	acetaminophen, benzhydrocodone|apadaz
