# Supplementary material for: Identifying Sex Differences in Adverse Events Reported on Opioid Drugs in the FDA’s Adverse Event Reporting System (FAERS)
Source: Pharmaceuticals (Basel). 2026 Mar 25;19(4):526. doi: 10.3390/ph19040526 (PMC13118684; doi:10.3390/ph19040526)
Supplement: Supplementary file 1 [file pharmaceuticals-19-00526-s001.zip › Supplementry Table S3 Disparity.csv]

Supplementary Table S3. log2 of the ratio of adverse events reported for women to those reported for men. For cases no adverse events were reported for women and the ratio was zero, we assigned a log2 values of -5, which is lower than the minimum value of -4.6 observed in our data. Similarly, if there were no adverse events reported for men, the ratio was considered infinite, and we assigned a lo…
Drug	Blood and lymphatic system disorders	Cardiac disorders	Congenital, familial and genetic disorders	Ear and labyrinth disorders	Endocrine disorders	Eye disorders	Gastrointestinal disorders	General disorders and administration site conditions	Hepatobiliary disorders	Immune system disorders	Infections and infestations	Injury, poisoning and procedural complications	Investigations	Metabolism and nutrition disorders	Musculoskeletal and connective tissue disorders	Neoplasms benign, malignant and unspecified (incl cysts and polyps)	Nervous system disorders	Pregnancy, puerperium and perinatal conditions	Product issues	Psychiatric disorders	Renal and urinary disorders	Reproductive system and breast disorders	Respiratory, thoracic and mediastinal disorders	Skin and subcutaneous tissue disorders	Social circumstances	Surgical and medical procedures	Vascular disorders
alfentanil	4.700439718	1.293731203	1.874469118	0	0	1	4.285402219	1.882643049	0.874469118	-1.190331212	0	-0.78958022	2.058893689	2	1.906890596	-5	2.38466385	3.192645078	6	0.847996907	-0.584962501	6	0.906890596	-1.963474124	1	1.263034406	0.192645078
alvimopan	0.321928095	-0.311201688	0	0	6	0	0.178970141	-0.678071905	1	6	-1.222392421	-0.750021747	-0.736965594	-0.514573173	-2.321928095	0	-0.678071905	0	6	0.736965594	0	6	-0.169925001	-1.584962501	-5	0.847996907	1
buprenorphine	-1.313660479	0.114997097	-0.534336428	-0.512884823	-0.119463667	0.260151897	0.784728137	0.347092018	-0.993992934	1.404066381	-0.453276304	-0.398896173	-0.054661216	-0.057195402	0.073761931	0.462062834	0.158000256	1.047050686	0.945751289	-0.417015673	0.094327383	-0.15589701	-0.090489347	1.154573554	-0.293390052	-0.180219336	-0.214319121
butorphanol	0	1.938599455	6	0	0	3.321928095	2.256339753	2.123382416	6	2.64385619	0	1.584962501	1.736965594	6	1.415037499	-5	0.874469118	6	2.251538767	2.161463423	1	0	1.257797757	4.64385619	1	0	2.459431619
codeine	2.067392038	1.978463101	-0.131596883	1.832890014	2.754677945	1.865814653	2.509322772	2.50665518	1.736436068	3.477321778	2.981597219	1.250158231	2.436092809	1.810310256	3.340272004	3.301608111	1.844126986	1.811122199	0.955377009	0.932447422	1.636660688	1.918572401	2.300917602	3.410251623	1.542291884	1.167678162	2.419854516
dihydrocodeine	-0.716207034	-0.19592021	-2.156504486	-1.562936194	-1.459431619	0.527247003	1.0052943	0.185473423	1.584962501	0.807354922	2.852442812	-0.158484061	0.7481277	-1	-0.154033629	-0.807354922	-0.993925486	0.675957033	-2.584962501	-0.077526076	0.545968369	0.387023123	-0.424139706	0.983126181	-1.137503524	-1.392317423	1.047305715
fentanyl	0.547018428	0.508743358	-0.016678741	1.959889787	0.41846189	0.704114883	0.947758265	0.615629869	0.400783516	1.493270487	0.903208114	0.072104283	0.718778046	0.42281485	1.14513097	0.357226758	0.550475239	2.489708345	0.886883948	0.028147419	1.065282437	1.54045424	0.137210833	1.18806848	0.157366466	0.377804593	0.52751682
hydrocodone	0.330877052	0	-0.765534746	-0.107936822	0.261866704	0.006113124	0.454823991	-0.127702118	-0.205539654	1.986224621	0.389888198	-0.333270568	0.460456857	0.840042108	0.258696885	0.481200179	0.162339909	1.068229085	0.602359551	-0.261872914	0.629382412	-0.364996817	0.270584312	1.153713056	-0.341570607	-0.216325913	0.227961639
hydromorphone	0.385226566	-0.252793749	-0.642390781	0.619129104	0.884151671	1.876487851	0.802077568	0.095021104	-0.504389401	2.600639111	0.123885535	-0.286400027	0.603435161	-0.78785678	1.300435438	0.593214354	0.643738813	1.346899447	0.397890934	-0.393011193	0.856284878	0.430304256	1.172483632	1.828209157	-0.37814562	-0.245504481	0.262830794
levorphanol	-5	1.514573173	0	0	0	0.584962501	1.494764692	1.244622369	0	2.807354922	6	2.38466385	0	-5	0.925999419	0	0.192645078	0.678071905	0.847996907	0.607682577	-0.736965594	6	1.938599455	1.169925001	-0.169925001	2.222392421	6
loperamide	0.555025217	0.112430771	0.211504105	0.08246216	0.545434137	1.92394576	1.164660808	1.142865989	-0.691413442	0.989352756	-0.470220415	0.863612748	0.603201619	0.104210995	0.7332497	0.396890153	0.316907525	2.510961919	1.729494345	0.566421073	0.538053758	2.362570079	2.198670543	0.771583791	2.354842717	-0.076621282	0.059982105
meperidine	2.791413378	1.290429942	-0.921997488	1	2.759736902	0.889817082	1.610864364	2.247245177	0.263034406	3.577888526	3.369708615	1.329551336	2.540828459	0.612976877	3.084244693	0.502500341	1.172599136	1.116863758	0.438121112	0.15652288	0.235263572	0.072149786	1.958019087	3.20302269	0.114332675	-0.012383724	2.575945627
methadone	-0.967512147	-0.609256713	-0.683526335	-0.977279923	-0.140177658	-0.328545974	-0.057202512	-0.19517292	-1.164316355	1.722466024	-0.466820041	-0.858684292	-0.326372755	-1.173166286	-0.025567417	-0.408183828	-0.676158419	1.041169189	-0.485426827	-0.358556048	-0.368889038	-0.274320213	-0.762838119	0.014185906	-0.865362021	-0.367261775	-0.300789328
methylnaltrexonebromide	2.321928095	-0.070389328	0	-5	1.584962501	0.459431619	0.972649512	0.610199792	4	0.736965594	-0.106915204	0.790904401	0.827819025	0.830074999	1.455679484	0.115477217	0.271302022	6	1.722466024	-0.125530882	0.192645078	-1	0.208586622	0.884522783	0.353636955	1.056583528	0.137503524
morphine	0.708413072	0.176933761	-0.501842327	0.747845267	0.373428723	1.231922185	0.853713997	0.244306759	0.419919721	2.269287902	0.809127493	-0.135345445	0.703491354	0.605446642	1.210368165	0.024902672	0.616689579	1.68240847	0.192645078	-0.362321637	0.405256478	0.201837502	0.808432677	1.453385636	-0.295841035	-0.120245534	0.726752603
nalbuphine	-1.099535674	0.341036918	0	1.584962501	6	1.115477217	0.807354922	0.561115759	0	2.321928095	-0.807354922	1.044394119	-0.374395515	-0.169925001	1.160464672	-1	0.888968688	2.169925001	-2.321928095	-0.267933205	-1.94753258	6	-0.277533976	0.222392421	1.584962501	-0.485426827	0.169925001
naldemedine	-4.64385619	-0.160464672	0	0	-5	2.807354922	0.623030542	0.567684509	-2.662965013	0.584962501	-1.807354922	0.186413124	-1.662965013	-0.807354922	0.387023123	-1.353636955	-0.584962501	0	1	1.836501268	-2.321928095	6	-0.121990524	-1.678071905	6	1	0
nalmefene	6	0	0	-5	0	0	1	-0.228268988	0.874469118	6	0	-0.520832163	3	1.874469118	-0.169925001	0	-0.459431619	0	0	-1.263034406	-1	0	-0.131244533	1	-5	0	-0.099535674
naloxegol	-0.706268797	0.741265732	1.584962501	0	0.750021747	-0.050626073	0.739190749	0.552445704	0.169925001	0.099535674	0.090197809	0.653321293	0.543142325	1.169925001	1.014721506	0.299560282	0.667424661	6	3.584962501	0.992305608	0.670692375	1.530514717	0.868755467	0.900464326	-0.192645078	0.754887502	1.152003093
naloxone	0.198144875	0.164714145	-0.541301272	0.044167583	-0.104757741	0.569471419	0.538907884	0.036708904	-0.112926442	0.639898176	0.295579853	-0.109729138	0.09942225	0.371255807	0.250298418	0.754347672	0.260284669	1.16416888	-0.172761654	-0.129692932	0.195852256	0.532925235	0.162341509	0.879035312	-0.124031043	0.007694392	0.077404504
naltrexone	1.408464845	-0.2410081	1	-0.099535674	0.664132714	0.144171104	-0.103206424	-0.101627268	-0.290341752	0.355388011	1.574295576	-0.307247111	-0.03636712	0.814857253	-0.02691409	0.394278939	-0.144552599	5.156504486	-0.952914864	-0.512560408	0.238512087	-0.3354862	-0.266159539	0.392317423	-0.186596033	0.103908805	0.5034984
oxycodone	0.131354574	0.57527367	-0.642562087	1.128597971	0.715833172	0.572426503	1.189526064	0.280304145	-0.003856286	2.618341059	2.543620456	-0.126315745	1.324838	0.465025635	1.931309987	-0.007013602	0.094685267	1.410811367	0.0249414	-0.402638976	0.200018689	-0.381996195	1.443396586	3.109062615	-0.478465741	-0.044590807	0.363321341
oxymorphone	0.402098444	-0.243454037	-0.499571009	-0.612976877	0.222392421	-0.055495113	0.128156351	-0.386315501	-0.404841732	1.390459477	0.349942471	-0.646853175	-0.092193698	0.422233001	-0.245112498	0.387023123	-0.457419335	2.121375139	-0.790076931	-0.014996691	0.360881729	-0.048094288	-0.329260741	0.736965594	0.43137141	-0.184424571	0.080170349
pentazocine	-0.678071905	0.621488377	6	1	-1.584962501	1.754887502	1.770518154	2.303780748	1	2.222392421	0.700439718	1.987509056	1.1740294	1.321928095	0	6	1.175086707	6	0	0.453172628	1.874469118	6	0.51887331	1	0	1.169925001	0.652076697
propoxyphene	0.61667136	0.672626346	0.938599455	1.378511623	3.415037499	2.311586151	3.546359661	2.127817608	1.837943242	2.846087317	3.064130337	1.352337313	1.474839686	2.125530882	3.400283733	3.459431619	0.770475488	5	1.959358016	1.066373022	1.447458977	3.987060944	1.068815192	1.725825037	1.631132682	1.859822342	1.303392143
remifentanil	0.167109986	-0.515623297	3.459431619	-0.584962501	-0.777607579	0.606657572	-0.13492958	-0.057450272	0.249359469	-0.252273711	-3.146841388	-0.204981738	-0.008220507	-0.669175505	0.520007059	-1.415037499	0.212246296	2.622930351	3.857980995	0.367731785	0.795641501	0.263034406	-0.173037613	-0.697130241	-1.584962501	0.700439718	-0.171271427
sufentanil	-1.019718235	0.436099115	1.898120386	-2	3.727920455	1.253756592	0.749349319	0.691467498	-0.457348304	0.425763906	-1.277533976	0.293599372	-0.085036104	1.132103536	-0.295455884	2.115477217	1.285043027	2.417408404	0.770518154	-0.199308808	0.508611615	1.222392421	0.262463155	-0.612143479	-2.459431619	1.707819249	0.306860647
tapentadol	1.526068812	1.114229751	6	2.765534746	0.906890596	1.038680468	0.736965594	0.753587398	0.03170886	1.868755467	1.8259706	0.543055549	0.758242254	1.509861045	0.906639452	-0.260062839	0.604611873	3.201633861	1.23878686	0.564308585	1.105933445	0.498805857	0.841615781	1.093900139	0.190521906	0.803602787	1.206450877
tramadol	0.132840836	0.553698518	-0.317926164	1.785080448	1.660299907	1.046272589	1.013012766	0.701917522	0.417399089	2.195531658	0.529370175	0.075299068	0.904222418	0.800509589	1.338923749	-0.504092092	0.70077376	1.328054198	0.902858842	0.098819185	0.462544231	-0.379964732	0.755733268	1.493162476	0.163858261	0.706906171	0.918669578
